# Supplementary material for: Comparison of growth and physiological characteristics between roughstalk bluegrass and tall fescue in response to simulated waterlogging
Source: PLoS One. 2017 Jul 27;12(7):e0182035. doi: 10.1371/journal.pone.0182035 (PMC5531569; doi:10.1371/journal.pone.0182035)
Supplement: S1 Fig — ADH activity changes in leaves of control tall fescue (TF-cnt), control roughstalk bluegrass (RB-cnt), waterlogged tall fescue (TF-wl), and waterlogged roughstalk bluegrass (RB-wl) during the 4-week greenhouse study. Data represent means of 32 individuals. Means in the same week with the same letter are not different based on Duncan’s multiple range test at 0.05 probability. (XLSX) [file pone.0182035.s001.xlsx]

## Sheet: ADH readings (leaves-fig5)
Leaves						U/mg
study	pop	treat	weeks	deltC(U/ml)	ProteinC(ug/ml)	ADH
1	TF	nor	1	2.8367	1796.61	0.00157892
1	TF	nor	1	4.4421	1796.61	0.00247249
1	TF	nor	1	4.2145	1796.61	0.00234581
1	TF	nor	1	6.0263	1796.61	0.00335427
2	TF	nor	1	3.8249	1826.14	0.00209453
2	TF	nor	1	4.3432	1826.14	0.00237835
2	TF	nor	1	7.0786	1826.14	0.00387626
2	TF	nor	1	2.3021	1826.14	0.00126064
1	TF	wl	1	4.8824	1796.61	0.00271757
1	TF	wl	1	5.8796	1796.61	0.00327261
1	TF	wl	1	4.9698	1796.61	0.00276621
1	TF	wl	1	3.7231	1796.61	0.00207229
2	TF	wl	1	5.3896	1826.14	0.00295136
2	TF	wl	1	5.4124	1826.14	0.00296384
2	TF	wl	1	5.4616	1826.14	0.00299079
2	TF	wl	1	5.2231	1826.14	0.00286018
1	TF	nor	2	7.0669	781.837	0.00903884
1	TF	nor	2	3.7541	781.837	0.00480164
1	TF	nor	2	3.5217	781.837	0.00450439
1	TF	nor	2	3.6321	781.837	0.0046456
2	TF	nor	2	6.9124	767.615	0.00900503
2	TF	nor	2	3.5469	767.615	0.00462067
2	TF	nor	2	2.1563	767.615	0.00280909
2	TF	nor	2	4.2153	767.615	0.00549142
1	TF	wl	2	4.8276	781.837	0.00617469
1	TF	wl	2	4.1563	781.837	0.00531607
1	TF	wl	2	5.2214	781.837	0.00667838
1	TF	wl	2	4.4321	781.837	0.00566883
2	TF	wl	2	6.4915	767.615	0.00845671
2	TF	wl	2	2.3453	767.615	0.00305531
2	TF	wl	2	3.9274	767.615	0.00511636
2	TF	wl	2	4.9965	767.615	0.00650912
1	TF	nor	3	7.6325	1010.46	0.0075535
1	TF	nor	3	5.2863	1010.46	0.00523158
1	TF	nor	3	4.4755	1010.46	0.00442918
1	TF	nor	3	4.4893	1010.46	0.00444283
2	TF	nor	3	4.1536	688.767	0.00603049
2	TF	nor	3	3.2213	688.767	0.00467691
2	TF	nor	3	2.8026	688.767	0.00406901
2	TF	nor	3	3.8231	688.767	0.00555064
1	TF	wl	3	8.8215	1010.46	0.00873019
1	TF	wl	3	5.2633	1010.46	0.00520882
1	TF	wl	3	4.7011	1010.46	0.00465244
1	TF	wl	3	7.7181	1010.46	0.00763821
2	TF	wl	3	4.7339	688.767	0.00687301
2	TF	wl	3	2.7304	688.767	0.00396419
2	TF	wl	3	5.201	688.767	0.00755117
2	TF	wl	3	2.2043	688.767	0.00320036
1	TF	nor	4	1.2615	934.263	0.00135026
1	TF	nor	4	1.4365	934.263	0.00153758
1	TF	nor	4	1.0522	934.263	0.00112624
1	TF	nor	4	1.6788	934.263	0.00179692
2	TF	nor	4	3.0233	1014.63	0.0029797
2	TF	nor	4	3.1321	1014.63	0.00308693
2	TF	nor	4	2.5366	1014.63	0.00250002
2	TF	nor	4	2.6134	1014.63	0.00257571
1	TF	wl	4	2.0069	934.263	0.00214811
1	TF	wl	4	2.7454	934.263	0.00293857
1	TF	wl	4	1.1563	934.263	0.00123766
1	TF	wl	4	1.8244	934.263	0.00195277
2	TF	wl	4	2.5234	1014.63	0.00248701
2	TF	wl	4	2.1447	1014.63	0.00211377
2	TF	wl	4	2.3314	1014.63	0.00229778
2	TF	wl	4	2.312	1014.63	0.00227866
1	RB	nor	1	2.0457	1199.49	0.00170547
1	RB	nor	1	2.2874	1199.49	0.00190697
1	RB	nor	1	3.0614	1199.49	0.00255224
1	RB	nor	1	1.9981	1199.49	0.00166579
2	RB	nor	1	3.9658	1789.43	0.00221623
2	RB	nor	1	3.0214	1789.43	0.00168847
2	RB	nor	1	2.7865	1789.43	0.0015572
2	RB	nor	1	4.0015	1789.43	0.00223618
1	RB	wl	1	3.1235	1199.49	0.00260402
1	RB	wl	1	3.0011	1199.49	0.00250197
1	RB	wl	1	1.0221	1199.49	0.00085211
1	RB	wl	1	2.9012	1199.49	0.00241869
2	RB	wl	1	2.1614	1789.43	0.00120787
2	RB	wl	1	2.708	1789.43	0.00151333
2	RB	wl	1	6.0321	1789.43	0.00337095
2	RB	wl	1	5.3231	1789.43	0.00297474
1	RB	nor	2	3.0124	642.343	0.00468971
1	RB	nor	2	2.0231	642.343	0.00314956
1	RB	nor	2	2.4596	642.343	0.00382911
1	RB	nor	2	1.2213	642.343	0.00190132
2	RB	nor	2	2.6321	722.961	0.00364072
2	RB	nor	2	2.7693	722.961	0.0038305
2	RB	nor	2	3.1665	722.961	0.0043799
2	RB	nor	2	2.6321	722.961	0.00364072
1	RB	wl	2	3.0563	642.343	0.00475805
1	RB	wl	2	1.8817	642.343	0.00292943
1	RB	wl	2	3.3251	642.343	0.00517652
1	RB	wl	2	1.5698	642.343	0.00244387
2	RB	wl	2	3.0896	722.961	0.00427354
2	RB	wl	2	1.725	722.961	0.00238602
2	RB	wl	2	2.2419	722.961	0.003101
2	RB	wl	2	2.785	722.961	0.00385221
1	RB	nor	3	2.4412	854.335	0.00285743
1	RB	nor	3	2.0147	854.335	0.00235821
1	RB	nor	3	1.1233	854.335	0.00131482
1	RB	nor	3	1.3021	854.335	0.00152411
2	RB	nor	3	2.2145	825.527	0.00268253
2	RB	nor	3	2.2336	825.527	0.00270566
2	RB	nor	3	3.3314	825.527	0.00403548
2	RB	nor	3	1.122	825.527	0.00135913
1	RB	wl	3	2.2283	854.335	0.00260823
1	RB	wl	3	1.966	854.335	0.0023012
1	RB	wl	3	2.0213	854.335	0.00236593
1	RB	wl	3	2.7451	854.335	0.00321314
2	RB	wl	3	1.9913	825.527	0.00241215
2	RB	wl	3	2.0321	825.527	0.00246158
2	RB	wl	3	1.1566	825.527	0.00140104
2	RB	wl	3	2.7453	825.527	0.00332551
1	RB	nor	4	1.8764	864.231	0.00217118
1	RB	nor	4	0.4271	864.231	0.000494196
1	RB	nor	4	3.0453	864.231	0.00352371
1	RB	nor	4	1.2234	864.231	0.00141559
2	RB	nor	4	1.752	955.89	0.00183285
2	RB	nor	4	1.939	955.89	0.00202848
2	RB	nor	4	1.3315	955.89	0.00139294
2	RB	nor	4	1.5121	955.89	0.00158188
1	RB	wl	4	1.2014	864.231	0.00139014
1	RB	wl	4	1.0339	864.231	0.00119632
1	RB	wl	4	1.9981	864.231	0.002312
1	RB	wl	4	0.8974	864.231	0.00103838
2	RB	wl	4	1.1666	955.89	0.00122043
2	RB	wl	4	2.2981	955.89	0.00240415
2	RB	wl	4	2.5325	955.89	0.00264936
2	RB	wl	4	2.3653	955.89	0.00247445
