# Supplementary material for: Comparison of growth and physiological characteristics between roughstalk bluegrass and tall fescue in response to simulated waterlogging
Source: PLoS One. 2017 Jul 27;12(7):e0182035. doi: 10.1371/journal.pone.0182035 (PMC5531569; doi:10.1371/journal.pone.0182035)
Supplement: S2 Fig — ADH activity changes in roots of control tall fescue (TF-cnt), control roughstalk bluegrass (RB-cnt), waterlogged tall fescue (TF-wl), and waterlogged roughstalk bluegrass (RB-wl) during the 4-week greenhouse study. Data represent means of 32 individuals. Means in the same week with the same letter are not different based on Duncan’s multiple range test at 0.05 probability. (XLSX) [file pone.0182035.s002.xlsx]

## Sheet: ADH readings (Roots-fig6)
Roots						U/mg
study	pop	treat	weeks	deltC(U/ml)	ProteinC(ug/ml)	ADH
1	TF	nor	1	12.3632	1029.31	0.0120112
1	TF	nor	1	20.1217	1029.31	0.0195488
1	TF	nor	1	14.5336	1029.31	0.0141198
1	TF	nor	1	15.0283	1029.31	0.0146004
2	TF	nor	1	14.4415	881.265	0.0163872
2	TF	nor	1	10.8963	881.265	0.0123644
2	TF	nor	1	12.0332	881.265	0.0136545
2	TF	nor	1	12.4186	881.265	0.0140918
1	TF	wl	1	30.2114	1029.31	0.0293512
1	TF	wl	1	37.8639	1029.31	0.0367858
1	TF	wl	1	23.2231	1029.31	0.0225619
1	TF	wl	1	30.2124	1029.31	0.0293522
2	TF	wl	1	22.2781	881.265	0.0252797
2	TF	wl	1	17.3315	881.265	0.0196666
2	TF	wl	1	30.3635	881.265	0.0344544
2	TF	wl	1	23.3321	881.265	0.0264757
1	TF	nor	2	2.8341	108.625	0.0260907
1	TF	nor	2	2.7572	108.625	0.0253828
1	TF	nor	2	2.2321	108.625	0.0205487
1	TF	nor	2	2.6983	108.625	0.0248406
2	TF	nor	2	3.0784	113.004	0.0272416
2	TF	nor	2	3.1456	113.004	0.0278362
2	TF	nor	2	2.6769	113.004	0.0236886
2	TF	nor	2	2.1788	113.004	0.0192808
1	TF	wl	2	4.0629	108.625	0.0374031
1	TF	wl	2	4.1217	108.625	0.0379444
1	TF	wl	2	3.2623	108.625	0.0300327
1	TF	wl	2	3.1449	108.625	0.028952
2	TF	wl	2	4.7385	113.004	0.0419322
2	TF	wl	2	4.3693	113.004	0.0386651
2	TF	wl	2	5.2214	113.004	0.0462055
2	TF	wl	2	2.6326	113.004	0.0232966
1	TF	nor	3	2.9344	99.1855	0.029585
1	TF	nor	3	3.0132	99.1855	0.0303795
1	TF	nor	3	2.9331	99.1855	0.0295719
1	TF	nor	3	2.7344	99.1855	0.0275686
2	TF	nor	3	3.0524	96.1101	0.0317594
2	TF	nor	3	3.3215	96.1101	0.0345593
2	TF	nor	3	2.0036	96.1101	0.0208469
2	TF	nor	3	1.8769	96.1101	0.0195286
1	TF	wl	3	4.0331	99.1855	0.0406622
1	TF	wl	3	3.9601	99.1855	0.0399262
1	TF	wl	3	3.8364	99.1855	0.0386791
1	TF	wl	3	3.9981	99.1855	0.0403093
2	TF	wl	3	4.6362	96.1101	0.0482384
2	TF	wl	3	3.0633	96.1101	0.0318728
2	TF	wl	3	3.4415	96.1101	0.0358079
2	TF	wl	3	3.5141	96.1101	0.0365633
1	TF	nor	4	6.8766	159.512	0.0431102
1	TF	nor	4	5.4362	159.512	0.0340802
1	TF	nor	4	4.3119	159.512	0.0270318
1	TF	nor	4	5.636	159.512	0.0353328
2	TF	nor	4	3.0784	130.115	0.023659
2	TF	nor	4	3.3437	130.115	0.0256979
2	TF	nor	4	2.1224	130.115	0.0163117
2	TF	nor	4	2.8431	130.115	0.0218506
1	TF	wl	4	10.8381	159.512	0.0679454
1	TF	wl	4	6.021	159.512	0.0377464
1	TF	wl	4	5.5897	159.512	0.0350425
1	TF	wl	4	5.5334	159.512	0.0346896
2	TF	wl	4	8.7231	130.115	0.0670412
2	TF	wl	4	5.1213	130.115	0.0393597
2	TF	wl	4	5.251	130.115	0.0403565
2	TF	wl	4	4.9878	130.115	0.0383336
1	RB	nor	1	13.5413	803.283	0.0168575
1	RB	nor	1	7.8607	803.283	0.00978572
1	RB	nor	1	9.9524	803.283	0.0123897
1	RB	nor	1	11.821	803.283	0.0147159
2	RB	nor	1	12.8246	741.966	0.0172846
2	RB	nor	1	10.9837	741.966	0.0148035
2	RB	nor	1	10.5566	741.966	0.0142279
2	RB	nor	1	7.0225	741.966	0.00946472
1	RB	wl	1	20.1537	803.283	0.0250892
1	RB	wl	1	13.3315	803.283	0.0165963
1	RB	wl	1	13.1412	803.283	0.0163594
1	RB	wl	1	14.9124	803.283	0.0185643
2	RB	wl	1	20.1415	741.966	0.0271461
2	RB	wl	1	18.7443	741.966	0.025263
2	RB	wl	1	17.23	741.966	0.0232221
2	RB	wl	1	13.3264	741.966	0.0179609
1	RB	nor	2	4.2214	133.673	0.03158
1	RB	nor	2	4.1211	133.673	0.0308297
1	RB	nor	2	2.787	133.673	0.0208494
1	RB	nor	2	2.61	133.673	0.0195252
2	RB	nor	2	3.4151	123.694	0.0276093
2	RB	nor	2	4.3273	123.694	0.0349839
2	RB	nor	2	2.1332	123.694	0.0172458
2	RB	nor	2	3.4542	123.694	0.0279254
1	RB	wl	2	4.1897	133.673	0.0313429
1	RB	wl	2	3.223	133.673	0.0241111
1	RB	wl	2	5.3221	133.673	0.0398143
1	RB	wl	2	4.1011	133.673	0.0306801
2	RB	wl	2	4.9332	123.694	0.0398823
2	RB	wl	2	5.4121	123.694	0.043754
2	RB	wl	2	3.2013	123.694	0.0258808
2	RB	wl	2	4.0415	123.694	0.0326734
1	RB	nor	3	2.0124	94.4551	0.0213054
1	RB	nor	3	2.0013	94.4551	0.0211878
1	RB	nor	3	0.8977	94.4551	0.00950399
1	RB	nor	3	0.8112	94.4551	0.00858821
2	RB	nor	3	1.8977	109.74	0.0172926
2	RB	nor	3	1.7531	109.74	0.015975
2	RB	nor	3	1.3026	109.74	0.0118698
2	RB	nor	3	1.1141	109.74	0.0101521
1	RB	wl	3	2.0231	94.4551	0.0214186
1	RB	wl	3	1.9366	94.4551	0.0205029
1	RB	wl	3	1.7745	94.4551	0.0187867
1	RB	wl	3	1.3481	94.4551	0.0142724
2	RB	wl	3	2.0114	109.74	0.0183287
2	RB	wl	3	1.8978	109.74	0.0172935
2	RB	wl	3	1.9323	109.74	0.0176079
2	RB	wl	3	1.4451	109.74	0.0131683
1	RB	nor	4	2.001	153.429	0.0130419
1	RB	nor	4	1.2661	153.429	0.00825203
1	RB	nor	4	1.8774	153.429	0.0122363
1	RB	nor	4	1.9203	153.429	0.0125159
2	RB	nor	4	0.8315	105.393	0.00788955
2	RB	nor	4	1.0213	105.393	0.00969043
2	RB	nor	4	1.5897	105.393	0.0150836
2	RB	nor	4	2.0014	105.393	0.0189899
1	RB	wl	4	3.3314	153.429	0.021713
1	RB	wl	4	2.3334	153.429	0.0152083
1	RB	wl	4	1.3102	153.429	0.00853946
1	RB	wl	4	1.8081	153.429	0.0117846
2	RB	wl	4	2.8781	105.393	0.0273084
2	RB	wl	4	1.1211	105.393	0.0106374
2	RB	wl	4	1.0817	105.393	0.0102635
2	RB	wl	4	1.221	105.393	0.0115852
