# Supplementary material for: Comparison of growth and physiological characteristics between roughstalk bluegrass and tall fescue in response to simulated waterlogging
Source: PLoS One. 2017 Jul 27;12(7):e0182035. doi: 10.1371/journal.pone.0182035 (PMC5531569; doi:10.1371/journal.pone.0182035)
Supplement: S3 Fig — LDH activity changes in leaves of control tall fescue (TF-cnt), control roughstalk bluegrass (RB-cnt), waterlogged tall fescue (TF-wl), and waterlogged roughstalk bluegrass (RB-wl) during the 4-week greenhouse study. Data represent means of 32 individuals. Means in the same week with the same letter are not different based on Duncan’s multiple range test at 0.05 probability. (XLSX) [file pone.0182035.s003.xlsx]

## Sheet: LDH readings (leaves-fig7)
Leaves						U/mg
study	pop	treat	weeks	deltC(U/ml)	ProteinC(ug/ml)	ADH
1	TF	nor	1	27.471	1796.61	0.0152905
1	TF	nor	1	29.5532	1796.61	0.0164494
1	TF	nor	1	23.1417	1796.61	0.0128808
1	TF	nor	1	21.5512	1796.61	0.0119955
2	TF	nor	1	32.3121	1826.14	0.0176942
2	TF	nor	1	22.0213	1826.14	0.0120589
2	TF	nor	1	19.044	1826.14	0.0104285
2	TF	nor	1	23.0012	1826.14	0.0125955
1	TF	wl	1	22.1417	1796.61	0.0123242
1	TF	wl	1	23.7301	1796.61	0.0132083
1	TF	wl	1	13.0121	1796.61	0.00724259
1	TF	wl	1	14.4413	1796.61	0.00803809
2	TF	wl	1	37.8879	1826.14	0.0207475
2	TF	wl	1	36.3122	1826.14	0.0198847
2	TF	wl	1	29.0814	1826.14	0.0159251
2	TF	wl	1	34.2281	1826.14	0.0187434
1	TF	nor	2	12.6633	781.837	0.0161969
1	TF	nor	2	13.8231	781.837	0.0176803
1	TF	nor	2	12.754	781.837	0.0163129
1	TF	nor	2	11.2417	781.837	0.0143786
2	TF	nor	2	23.5567	767.615	0.0306882
2	TF	nor	2	22.1312	767.615	0.0288311
2	TF	nor	2	15.5521	767.615	0.0202603
2	TF	nor	2	16.4438	767.615	0.0214219
1	TF	wl	2	15.8357	781.837	0.0202545
1	TF	wl	2	11.6381	781.837	0.0148856
1	TF	wl	2	13.7407	781.837	0.0175749
1	TF	wl	2	14.5323	781.837	0.0185874
2	TF	wl	2	25.3807	767.615	0.0330643
2	TF	wl	2	17.1124	767.615	0.0222929
2	TF	wl	2	19.0231	767.615	0.0247821
2	TF	wl	2	19.1332	767.615	0.0249255
1	TF	nor	3	29.3314	1010.46	0.0290278
1	TF	nor	3	24.1315	1010.46	0.0238817
1	TF	nor	3	21.001	1010.46	0.0207836
1	TF	nor	3	15.0781	1010.46	0.014922
2	TF	nor	3	24.8304	688.767	0.0360505
2	TF	nor	3	12.7241	688.767	0.0184737
2	TF	nor	3	10.1419	688.767	0.0147247
2	TF	nor	3	12.923	688.767	0.0187625
1	TF	wl	3	27.81	1010.46	0.0275222
1	TF	wl	3	26.3251	1010.46	0.0260526
1	TF	wl	3	20.2231	1010.46	0.0200138
1	TF	wl	3	19.5412	1010.46	0.0193389
2	TF	wl	3	20.1125	688.767	0.0292007
2	TF	wl	3	23.1413	688.767	0.0335982
2	TF	wl	3	10.1062	688.767	0.0146729
2	TF	wl	3	8.2253	688.767	0.0119421
1	TF	nor	4	34.8125	934.263	0.037262
1	TF	nor	4	31.3314	934.263	0.0335359
1	TF	nor	4	28.6217	934.263	0.0306356
1	TF	nor	4	15.1431	934.263	0.0162086
2	TF	nor	4	38.3315	1014.63	0.0377788
2	TF	nor	4	32.6716	1014.63	0.0322005
2	TF	nor	4	32.2235	1014.63	0.0317588
2	TF	nor	4	34.7791	1014.63	0.0342776
1	TF	wl	4	35.1315	934.263	0.0376034
1	TF	wl	4	26.2326	934.263	0.0280784
1	TF	wl	4	23.1631	934.263	0.0247929
1	TF	wl	4	27.3991	934.263	0.029327
2	TF	wl	4	39.9614	1014.63	0.0393851
2	TF	wl	4	35.5521	1014.63	0.0350394
2	TF	wl	4	36.3315	1014.63	0.0358076
2	TF	wl	4	38.9459	1014.63	0.0383843
1	RB	nor	1	45.6417	1199.49	0.0380508
1	RB	nor	1	40.9136	1199.49	0.0341091
1	RB	nor	1	30.7613	1199.49	0.0256452
1	RB	nor	1	36.3537	1199.49	0.0303075
2	RB	nor	1	90.1962	1789.43	0.0504049
2	RB	nor	1	73.441	1789.43	0.0410415
2	RB	nor	1	64.7344	1789.43	0.0361759
2	RB	nor	1	63.5251	1789.43	0.0355001
1	RB	wl	1	67.1417	1199.49	0.055975
1	RB	wl	1	36.3315	1199.49	0.030289
1	RB	wl	1	50.5251	1199.49	0.042122
1	RB	wl	1	55.6683	1199.49	0.0464098
2	RB	wl	1	59.7573	1789.43	0.0333945
2	RB	wl	1	66.3315	1789.43	0.0370684
2	RB	wl	1	72.7714	1789.43	0.0406673
2	RB	wl	1	63.1211	1789.43	0.0352743
1	RB	nor	2	35.8768	642.343	0.055853
1	RB	nor	2	28.2247	642.343	0.0439402
1	RB	nor	2	22.4433	642.343	0.0349398
1	RB	nor	2	19.7865	642.343	0.0308036
2	RB	nor	2	41.5315	722.961	0.0574464
2	RB	nor	2	40.3379	722.961	0.0557954
2	RB	nor	2	35.6321	722.961	0.0492863
2	RB	nor	2	25.6301	722.961	0.0354516
1	RB	wl	2	40.0564	642.343	0.0623598
1	RB	wl	2	30.3707	642.343	0.0472811
1	RB	wl	2	31.0426	642.343	0.0483271
1	RB	wl	2	24.145	642.343	0.037589
2	RB	wl	2	35.5539	722.961	0.0491782
2	RB	wl	2	31.3214	722.961	0.0433238
2	RB	wl	2	30.9981	722.961	0.0428766
2	RB	wl	2	31.1213	722.961	0.043047
1	RB	nor	3	62.6689	854.335	0.073354
1	RB	nor	3	55.9231	854.335	0.065458
1	RB	nor	3	54.6683	854.335	0.0639893
1	RB	nor	3	45.803	854.335	0.0536124
2	RB	nor	3	52.8391	825.527	0.0640065
2	RB	nor	3	46.6638	825.527	0.056526
2	RB	nor	3	35.1113	825.527	0.042532
2	RB	nor	3	41.0046	825.527	0.0496708
1	RB	wl	3	59.6625	854.335	0.069835
1	RB	wl	3	57.8336	854.335	0.0676943
1	RB	wl	3	60.6315	854.335	0.0709692
1	RB	wl	3	61.1123	854.335	0.071532
2	RB	wl	3	47.8781	825.527	0.057997
2	RB	wl	3	44.4622	825.527	0.0538591
2	RB	wl	3	43.1315	825.527	0.0522472
2	RB	wl	3	42.441	825.527	0.0514108
1	RB	nor	4	56.8788	864.231	0.0658143
1	RB	nor	4	48.636	864.231	0.0562766
1	RB	nor	4	35.3319	864.231	0.0408825
1	RB	nor	4	45.6613	864.231	0.0528346
2	RB	nor	4	62.3837	955.89	0.0652624
2	RB	nor	4	53.6332	955.89	0.0561081
2	RB	nor	4	51.1101	955.89	0.0534686
2	RB	nor	4	54.5363	955.89	0.0570529
1	RB	wl	4	55.7698	864.231	0.0645311
1	RB	wl	4	39.0001	864.231	0.0451269
1	RB	wl	4	49.7288	864.231	0.0575411
1	RB	wl	4	49.8114	864.231	0.0576367
2	RB	wl	4	58.331	955.89	0.0610227
2	RB	wl	4	57.0536	955.89	0.0596864
2	RB	wl	4	55.3521	955.89	0.0579063
2	RB	wl	4	54.0417	955.89	0.0565355
