# Supplementary material for: Comparison of growth and physiological characteristics between roughstalk bluegrass and tall fescue in response to simulated waterlogging
Source: PLoS One. 2017 Jul 27;12(7):e0182035. doi: 10.1371/journal.pone.0182035 (PMC5531569; doi:10.1371/journal.pone.0182035)
Supplement: S5 Fig — Response curves of leaf net photosynthetic rate (A) as a function of photosynthetic photon flux density (PPFD) in control tall fescue (TF-cnt), control roughstalk bluegrass (RB-cnt), waterlogged tall fescue (TF-wl), and waterlogged roughstalk bluegrass (RB-wl) at 1 (●), 2 (■), 3(▲), and 4 (♦) weeks of treatment. Data represent means of 8 individuals ±SE. (XLSX) [file pone.0182035.s005.xlsx]

## Sheet: photosynthetic curves(fig9)
Species	treatment	study	PPFD	A(week1)	A(week2)	A(week3)	A(week4)
TF	Control	1	1500	15.4487	15.4124	11.9055	6.46655
	Control	2	1500	10.7001	9.68299	5.23155	9.55285
TF	Control	1	1000	16.1727	14.2473	11.0483	5.43661
	Control	2	1000	8.58883	9.04593	5.53041	10.1287
TF	Control	1	500	12.7817	11.2183	10.076	4.92263
	Control	2	500	9.70129	7.48568	5.56967	11.5311
TF	Control	1	300	10.4487	9.22761	8.22915	8.04795
	Control	2	300	6.30842	3.45069	3.39635	4.13966
TF	Control	1	150	6.17271	7.21167	6.38996	2.57995
	Control	2	150	4.34918	1.52547	1.2302	2.80558
TF	Control	1	50	0.781669	3.20001	4.25526	0.891693
	Control	2	50	-1.10579	-0.216745	0.3267	0.228001
TF	Control	1	0	1.44868	1.05867	1.19013	-0.157196
	Control	2	0	-1.62982	-1.32755	-0.946563	0.10891
TF	WL	1	1500	17.5587	13.3674	10.218	6.06259
	WL	2	1500	10.7946	18.8078	6.40971	9.91969
TF	WL	1	1000	17.6307	10.0464	8.26913	7.08569
	WL	2	1000	10.0133	17.6126	5.59133	10.2807
TF	WL	1	500	15.6614	11.5691	9.36616	5.32809
	WL	2	500	10.6038	16.5456	7.90883	11.6591
TF	WL	1	300	12.1262	10.6999	6.61863	8.04842
	WL	2	300	7.01406	17.3248	4.14613	4.26699
TF	WL	1	150	7.66431	7.57169	5.22361	6.07352
	WL	2	150	4.55868	10.077	2.72292	2.62798
TF	WL	1	50	-0.23665	5.12548	3.03162	1.04131
	WL	2	50	1.90218	-3.13896	0.725032	-0.551092
TF	WL	1	0	0.584203	2.14595	1.74697	1.05421
	WL	2	0	-0.919421	-1.85093	-1.0521	-0.910888
RB	Control	1	1500	11.0904	17.9199	15.0223	12.8311
	Control	2	1500	6.25874	11.9022	12.9765	16.6549
RB	Control	1	1000	11.0273	18.3066	15.5347	12.2291
	Control	2	1000	6.68132	12.2765	12.3191	17.3443
RB	Control	1	500	12.0246	17.0404	14.4942	11.0182
	Control	2	500	6.62034	12.8774	12.5489	15.4373
RB	Control	1	300	5.05893	11.7536	14.0055	9.9059
	Control	2	300	2.73914	11.1003	8.48712	12.6772
RB	Control	1	150	6.03088	12.4362	10.7524	6.79668
	Control	2	150	3.28895	8.57398	6.31663	9.64987
RB	Control	1	50	3.21829	8.78958	5.77506	0.0296657
	Control	2	50	-1.43497	2.30935	1.19468	1.42948
RB	Control	1	0	0.267263	1.05679	1.52855	0.0500004
	Control	2	0	-0.273094	-0.990319	-1.46816	-0.0391658
RB	WL	1	1500	12.059	14.1689	10.0737	10.218
	WL	2	1500	9.04628	5.20603	6.56572	6.2805
RB	WL	1	1000	12.3492	12.2189	10.0315	10.2691
	WL	2	1000	10.2153	7.70562	6.46419	4.42056
RB	WL	1	500	13.3854	13.9356	10.0639	6.36616
	WL	2	500	8.25917	6.40416	6.49804	8.08513
RB	WL	1	300	10.7644	11.6768	9.2671	7.61863
	WL	2	300	4.63921	6.39773	4.7615	5.01088
RB	WL	1	150	4.01009	9.01163	7.06084	2.03103
	WL	2	150	-0.195922	5.71992	4.19192	-0.350878
RB	WL	1	50	2.07495	2.9214	1.56819	2.09611
	WL	2	50	-2.20195	-2.71167	-1.33802	-0.328333
RB	WL	1	0	1.72655	1.91623	0.613589	1.39375
	WL	2	0	-2.25746	-1.80216	-0.383712	-1.46037
