# Supplementary material for: Comparison of growth and physiological characteristics between roughstalk bluegrass and tall fescue in response to simulated waterlogging
Source: PLoS One. 2017 Jul 27;12(7):e0182035. doi: 10.1371/journal.pone.0182035 (PMC5531569; doi:10.1371/journal.pone.0182035)
Supplement: S6 Fig — Chlorophyll concentration in control tall fescue (TF-cnt), control roughstalk bluegrass (RB-cnt), waterlogged tall fescue (TF-wl), and waterlogged roughstalk bluegrass (RB-wl) during the 4-week greenhouse study. Data represent means of 32 individuals ±SE. Means in the same time period with same letter are not different based on Duncan’s multiple range test at 0.05 probability. (XLSX) [file pone.0182035.s006.xlsx]

## Sheet: Chlorophyll(fig10)
study	species	weeks	treatment	C (mg/g)
1	TF	1	control	1.23421
1	TF	1	control	1.12109
1	TF	1	control	1.22512
1	TF	1	control	1.13332
1	TF	1	WL	0.704401
1	TF	1	WL	0.959077
1	TF	1	WL	1.28479
1	TF	1	WL	1.20883
1	RB	1	control	1.11922
1	RB	1	control	0.928256
1	RB	1	control	0.826253
1	RB	1	control	1.02239
1	RB	1	WL	0.988613
1	RB	1	WL	0.770761
1	RB	1	WL	0.928045
1	RB	1	WL	0.973723
1	TF	2	control	1.02087
1	TF	2	control	1.02352
1	TF	2	control	1.2288
1	TF	2	control	0.931659
1	TF	2	WL	0.900563
1	TF	2	WL	0.588695
1	TF	2	WL	0.833424
1	TF	2	WL	0.983559
1	RB	2	control	1.0946
1	RB	2	control	1.02924
1	RB	2	control	0.828639
1	RB	2	control	0.929713
1	RB	2	WL	0.491822
1	RB	2	WL	0.561666
1	RB	2	WL	0.861273
1	RB	2	WL	0.78616
1	TF	3	control	1.06724
1	TF	3	control	1.08498
1	TF	3	control	1.08095
1	TF	3	control	1.03441
1	TF	3	WL	0.763851
1	TF	3	WL	0.919438
1	TF	3	WL	0.654493
1	TF	3	WL	0.688353
1	RB	3	control	1.03334
1	RB	3	control	1.15217
1	RB	3	control	0.847619
1	RB	3	control	1.24669
1	RB	3	WL	0.519277
1	RB	3	WL	0.538389
1	RB	3	WL	0.44509
1	RB	3	WL	1.02377
1	TF	4	control	1.13661
1	TF	4	control	1.32945
1	TF	4	control	1.03139
1	TF	4	control	1.52138
1	TF	4	WL	0.727937
1	TF	4	WL	0.725309
1	TF	4	WL	0.522959
1	TF	4	WL	0.586334
1	RB	4	control	1.37794
1	RB	4	control	1.10846
1	RB	4	control	0.642883
1	RB	4	control	0.970817
1	RB	4	WL	0.551942
1	RB	4	WL	0.758411
1	RB	4	WL	0.622837
1	RB	4	WL	0.747167
2	TF	1	control	1.24219
2	TF	1	control	1.43838
2	TF	1	control	1.1939
2	TF	1	control	1.15025
2	TF	1	WL	1.11073
2	TF	1	WL	1.23826
2	TF	1	WL	1.02305
2	TF	1	WL	1.18261
2	RB	1	control	1.12292
2	RB	1	control	1.29547
2	RB	1	control	1.29753
2	RB	1	control	1.00742
2	RB	1	WL	0.583792
2	RB	1	WL	1.21045
2	RB	1	WL	1.05118
2	RB	1	WL	1.0574
2	TF	2	control	1.03836
2	TF	2	control	0.885064
2	TF	2	control	1.21248
2	TF	2	control	0.938964
2	TF	2	WL	0.810292
2	TF	2	WL	0.875175
2	TF	2	WL	0.583895
2	TF	2	WL	0.693029
2	RB	2	control	1.05339
2	RB	2	control	1.08984
2	RB	2	control	0.91442
2	RB	2	control	1.09046
2	RB	2	WL	0.683624
2	RB	2	WL	0.829451
2	RB	2	WL	0.767909
2	RB	2	WL	0.967454
2	TF	3	control	1.22008
2	TF	3	control	0.793615
2	TF	3	control	0.55813
2	TF	3	control	0.844278
2	TF	3	WL	0.830691
2	TF	3	WL	0.530339
2	TF	3	WL	0.726266
2	TF	3	WL	0.579763
2	RB	3	control	1.00123
2	RB	3	control	0.946203
2	RB	3	control	0.884712
2	RB	3	control	1.11999
2	RB	3	WL	0.556644
2	RB	3	WL	0.849071
2	RB	3	WL	0.574617
2	RB	3	WL	0.715924
2	TF	4	control	1.08694
2	TF	4	control	1.40669
2	TF	4	control	1.13366
2	TF	4	control	1.57809
2	TF	4	WL	0.467772
2	TF	4	WL	0.703808
2	TF	4	WL	0.502011
2	TF	4	WL	0.526323
2	RB	4	control	1.28478
2	RB	4	control	1.25855
2	RB	4	control	1.10792
2	RB	4	control	0.834765
2	RB	4	WL	0.483697
2	RB	4	WL	0.457886
2	RB	4	WL	0.460638
2	RB	4	WL	0.464305
