# Supplementary material for: Comparison of growth and physiological characteristics between roughstalk bluegrass and tall fescue in response to simulated waterlogging
Source: PLoS One. 2017 Jul 27;12(7):e0182035. doi: 10.1371/journal.pone.0182035 (PMC5531569; doi:10.1371/journal.pone.0182035)
Supplement: S1 Table — (XLSX) [file pone.0182035.s007.xlsx]

## Sheet: Morphology readings(Table 2)
rep	population	treatment	weeks	block	above dryweight	root dryweight	turfquality	leaf number	height	root length
I	TF	nor	1	I	0.627	0.631	10	7.5	24	12.75
I	TF	nor	1	II	0.536	0.539	9.5	8.75	26.25	15.5
I	TF	nor	1	III	0.736	0.619	9.75	9.5	27	12.75
I	TF	nor	1	IV	0.533	0.886	9	12.5	30.5	13.25
I	TF	wl	1	I	0.406	0.431	8.5	11	21	25.5
I	TF	wl	1	II	0.332	0.422	8.25	10.25	15	26.5
I	TF	wl	1	III	0.457	0.453	7.5	8.25	18.5	22.25
I	TF	wl	1	IV	0.489	0.654	8.25	11.25	16.75	28.5
I	RB	nor	1	I	0.302	0.778	10	19.25	22.25	20.25
I	RB	nor	1	II	0.325	0.799	10	17.75	22.5	19.25
I	RB	nor	1	III	0.339	0.863	9.75	16.25	21.75	20.75
I	RB	nor	1	IV	0.353	0.887	9.75	19.25	20	14.5
I	RB	wl	1	I	0.298	0.636	8.25	14.5	15.25	11.5
I	RB	wl	1	II	0.287	0.521	6	12.75	10.75	8.5
I	RB	wl	1	III	0.311	0.398	9.5	12.25	12.75	12.25
I	RB	wl	1	IV	0.322	0.374	8.5	13	11.5	9.5
I	TF	nor	2	I	0.638	0.725	10	8	28.25	15.5
I	TF	nor	2	II	0.595	0.689	9.5	5.75	29.25	15.25
I	TF	nor	2	III	0.712	0.719	9.75	7.25	30.5	14.75
I	TF	nor	2	IV	0.625	0.852	9	10.75	30.5	14.75
I	TF	wl	2	I	0.409	0.521	4.5	5.75	20.5	28
I	TF	wl	2	II	0.472	0.439	2	5	16.75	26.25
I	TF	wl	2	III	0.521	0.512	2.5	6	19.25	29.75
I	TF	wl	2	IV	0.454	0.633	2.5	5.5	18.5	29.25
I	RB	nor	2	I	0.307	0.908	10	18.75	24	19.25
I	RB	nor	2	II	0.371	0.852	10	13.5	24	18.75
I	RB	nor	2	III	0.381	0.886	9.75	15	23.75	19
I	RB	nor	2	IV	0.312	0.901	9.75	15.75	24	16.5
I	RB	wl	2	I	0.302	0.355	3.5	11.5	15	9
I	RB	wl	2	II	0.299	0.337	4.25	13.25	13	10
I	RB	wl	2	III	0.321	0.406	5	15	14	12.5
I	RB	wl	2	IV	0.343	0.421	5.5	14	13	9.25
I	TF	nor	3	I	0.973	1.001	8.75	8.75	34.5	47
I	TF	nor	3	II	0.896	0.989	8.5	9	27	44.75
I	TF	nor	3	III	0.899	0.958	9	8.5	34.75	43.25
I	TF	nor	3	IV	1.101	0.998	9.75	9	33.5	40.25
I	TF	wl	3	I	0.874	0.701	3.5	9	15.75	42.75
I	TF	wl	3	II	0.838	0.852	4.5	8.5	13.75	44
I	TF	wl	3	III	0.952	0.771	2.75	7	13.75	39.75
I	TF	wl	3	IV	0.921	0.633	4.75	5.75	13.25	36.25
I	RB	nor	3	I	0.479	0.811	9	31.25	27	23.5
I	RB	nor	3	II	0.572	0.932	9	29.5	27.25	25
I	RB	nor	3	III	0.455	0.956	9.75	30.75	27.5	19
I	RB	nor	3	IV	0.498	0.833	10	33.5	25.25	22.75
I	RB	wl	3	I	0.457	0.435	4	18.25	14.5	18.5
I	RB	wl	3	II	0.501	0.521	3.75	20	13.75	16.5
I	RB	wl	3	III	0.369	0.468	4.25	18.75	13.75	17.75
I	RB	wl	3	IV	0.402	0.502	3	17.5	15.25	19.75
I	TF	nor	4	I	1.598	1.854	9.75	10.75	37.5	37.75
I	TF	nor	4	II	1.356	1.212	9	11.25	37.25	35.75
I	TF	nor	4	III	1.212	1.334	8.75	10	41.25	36.75
I	TF	nor	4	IV	1.145	1.941	10	16.75	34.75	35.75
I	TF	wl	4	I	1.012	0.884	5.5	6.75	18.5	44
I	TF	wl	4	II	0.989	0.854	3.75	8.25	19.75	36.75
I	TF	wl	4	III	0.899	0.939	5	7.5	14.5	43.25
I	TF	wl	4	IV	1.113	0.788	3.5	9.5	16.25	40
I	RB	nor	4	I	0.598	0.791	7	29.25	23.5	32.75
I	RB	nor	4	II	0.632	0.733	9.75	25	27	25.25
I	RB	nor	4	III	0.587	0.735	9.75	30.75	27.75	29.5
I	RB	nor	4	IV	0.631	0.688	10	27.75	27.25	33
I	RB	wl	4	I	0.569	0.734	5	20	16.25	16.75
I	RB	wl	4	II	0.571	0.617	5	19.25	15	17.75
I	RB	wl	4	III	0.485	0.626	4.25	19	15.5	16.25
I	RB	wl	4	IV	0.431	0.673	3.75	18.5	13.5	18.25
II	TF	nor	1	I	0.743	0.633	10	9.75	22.75	14.25
II	TF	nor	1	II	0.636	0.635	9.5	10.25	24	15.25
II	TF	nor	1	III	0.627	0.757	10	10.75	25.25	15
II	TF	nor	1	IV	0.441	0.732	10	11	29	13.75
II	TF	wl	1	I	0.675	0.636	9.75	11.75	22.25	19.25
II	TF	wl	1	II	0.323	0.521	9	9.25	16	21.25
II	TF	wl	1	III	0.498	0.449	9.25	9.75	19	27.25
II	TF	wl	1	IV	0.525	0.654	9.25	11.75	17.75	27.5
II	RB	nor	1	I	0.449	0.646	10	18.5	22.25	22.5
II	RB	nor	1	II	0.365	0.634	10	25	22.5	21
II	RB	nor	1	III	0.421	0.986	10	17	22	21.25
II	RB	nor	1	IV	0.334	0.887	9.5	17.25	23	19.5
II	RB	wl	1	I	0.454	0.665	9.5	19	20	12.5
II	RB	wl	1	II	0.536	0.636	8.5	15.5	13.75	12.75
II	RB	wl	1	III	0.331	0.828	9.75	12.75	16.5	12.5
II	RB	wl	1	IV	0.327	0.564	9.5	22.5	13.75	21
II	TF	nor	2	I	0.737	0.825	10	15.5	29.75	18.75
II	TF	nor	2	II	0.635	0.698	10	19	28	20
II	TF	nor	2	III	0.879	0.822	9.75	17	27.5	16
II	TF	nor	2	IV	0.773	0.131	9.5	14.75	34	20.5
II	TF	wl	2	I	0.535	0.627	8	11.75	23.75	26.25
II	TF	wl	2	II	0.487	0.553	8	11	27.25	25
II	TF	wl	2	III	0.663	0.635	7	14	23.75	26.75
II	TF	wl	2	IV	0.436	0.757	5.5	12	23.25	27.25
II	RB	nor	2	I	0.442	1.001	10	21.25	25.75	23
II	RB	nor	2	II	0.386	0.883	10	20.5	25.25	23.5
II	RB	nor	2	III	0.421	0.633	10	23.25	24	24.5
II	RB	nor	2	IV	0.463	0.932	9.25	20.25	24.25	19.5
II	RB	wl	2	I	0.383	0.572	7.75	19.25	20.25	17.5
II	RB	wl	2	II	0.412	0.753	7	16.5	18.75	15.75
II	RB	wl	2	III	0.323	0.662	9	18.25	22.75	16.5
II	RB	wl	2	IV	0.441	0.441	6.75	16	18.5	18
II	TF	nor	3	I	1.01	1.115	9.5	10.5	32.5	50
II	TF	nor	3	II	1.121	1.131	9.5	10	31.5	46.5
II	TF	nor	3	III	0.798	1.002	9.5	9	35.5	44.5
II	TF	nor	3	IV	1.231	0.998	9.5	10.75	34.75	38.5
II	TF	wl	3	I	0.939	0.821	6	9	25.25	43.25
II	TF	wl	3	II	0.885	0.909	5	10	21.5	49
II	TF	wl	3	III	1.001	0.835	5.25	8.5	24.25	32.75
II	TF	wl	3	IV	1.012	0.558	7	9	13.75	43
II	RB	nor	3	I	0.569	0.901	9.75	32.75	25.5	29.5
II	RB	nor	3	II	0.731	0.887	9.25	29.75	26.5	23.5
II	RB	nor	3	III	0.422	1.021	9.75	28	31.5	21.25
II	RB	nor	3	IV	0.51	0.906	10	33	20.5	24.75
II	RB	wl	3	I	0.447	0.545	7.75	23	14.75	18.5
II	RB	wl	3	II	0.601	0.521	8.5	26.25	21.25	19.75
II	RB	wl	3	III	0.434	0.488	5.5	22.75	22.25	22.25
II	RB	wl	3	IV	0.502	0.498	6.25	21.25	16.5	26.25
II	TF	nor	4	I	1.536	1.955	9	10.75	40.75	40.5
II	TF	nor	4	II	1.421	1.113	8.75	14	35.5	39
II	TF	nor	4	III	1.224	0.999	9.25	11.5	36.5	45.25
II	TF	nor	4	IV	1.232	1.854	9.5	17.25	36.25	37.75
II	TF	wl	4	I	1.129	0.754	6.5	9	32.5	50.5
II	TF	wl	4	II	1.011	0.889	6	8.75	24.5	50.25
II	TF	wl	4	III	0.998	1.021	5.25	10.25	25.5	29
II	TF	wl	4	IV	0.987	0.855	4.75	9.25	22.25	32.5
II	RB	nor	4	I	0.686	0.701	9.25	29	23	34.5
II	RB	nor	4	II	0.751	0.693	9	30.75	34.5	36.75
II	RB	nor	4	III	0.552	0.822	9.25	30.75	30.25	27.25
II	RB	nor	4	IV	0.663	0.988	9	27.25	26	30.25
II	RB	wl	4	I	0.435	0.532	7.5	24.25	17.5	20
II	RB	wl	4	II	0.668	0.791	5.75	20.75	23	20.25
II	RB	wl	4	III	0.421	0.733	6	20.5	22.25	17.25
II	RB	wl	4	IV	0.552	0.66	4.5	18.25	19.75	18.75
