# Supplementary material for: Comparison of growth and physiological characteristics between roughstalk bluegrass and tall fescue in response to simulated waterlogging
Source: PLoS One. 2017 Jul 27;12(7):e0182035. doi: 10.1371/journal.pone.0182035 (PMC5531569; doi:10.1371/journal.pone.0182035)
Supplement: S2 Table — (XLSX) [file pone.0182035.s008.xlsx]

## Sheet: Aerenchyma readings (Table 3) 
pop	treat	weeks	percent	study
TF	nor	1	2	1
TF	nor	1	8	1
TF	nor	1	21	1
TF	nor	1	22	1
TF	nor	1	15	1
TF	wl	1	31	1
TF	wl	1	22	1
TF	wl	1	20	1
TF	wl	1	15	1
TF	wl	1	21	1
TF	wl	1	16	1
TF	wl	1	30	1
TF	nor	2	16	1
TF	nor	2	25	1
TF	nor	2	22	1
TF	nor	2	25	1
TF	nor	2	30	1
TF	wl	2	33	1
TF	wl	2	25	1
TF	wl	2	27	1
TF	wl	2	24	1
TF	wl	2	30	1
TF	wl	2	22	1
TF	nor	3	15	1
TF	nor	3	23	1
TF	nor	3	28	1
TF	nor	3	22	1
TF	nor	3	31	1
TF	wl	3	33	1
TF	wl	3	32	1
TF	wl	3	34	1
TF	wl	3	20	1
TF	wl	3	31	1
TF	wl	3	33	1
TF	nor	4	22	1
TF	nor	4	17	1
TF	nor	4	25	1
TF	nor	4	13	1
TF	wl	4	34	1
TF	wl	4	42	1
TF	wl	4	41	1
TF	wl	4	27	1
TF	wl	4	22	1
RB	nor	1	12	1
RB	nor	1	15	1
RB	nor	1	17	1
RB	nor	1	14	1
RB	wl	1	15	1
RB	wl	1	14	1
RB	wl	1	17	1
RB	wl	1	17	1
RB	wl	1	11	1
RB	wl	1	16	1
RB	nor	2	21	1
RB	nor	2	25	1
RB	nor	2	21	1
RB	nor	2	23	1
RB	wl	2	31	1
RB	wl	2	32	1
RB	wl	2	22	1
RB	wl	2	25	1
RB	wl	2	26	1
RB	wl	2	33	1
RB	nor	3	22	1
RB	nor	3	23	1
RB	nor	3	31	1
RB	nor	3	37	1
RB	wl	3	41	1
RB	wl	3	28	1
RB	wl	3	39	1
RB	wl	3	33	1
RB	nor	4	32	1
RB	nor	4	24	1
RB	nor	4	38	1
RB	wl	4	49	1
RB	wl	4	40	1
RB	wl	4	33	1
RB	wl	4	31	1
TF	nor	1	2	2
TF	nor	1	14	2
TF	nor	1	20	2
TF	nor	1	23	2
TF	wl	1	14	2
TF	wl	1	33	2
TF	wl	1	24	2
TF	wl	1	19	2
TF	wl	1	16	2
TF	wl	1	22	2
TF	nor	2	15	2
TF	nor	2	14	2
TF	nor	2	34	2
TF	nor	2	29	2
TF	nor	2	21	2
TF	nor	2	22	2
TF	wl	2	29	2
TF	wl	2	28	2
TF	wl	2	31	2
TF	wl	2	33	2
TF	wl	2	24	2
TF	wl	2	27	2
TF	wl	2	36	2
TF	nor	3	22	2
TF	nor	3	23	2
TF	nor	3	28	2
TF	nor	3	26	2
TF	wl	3	33	2
TF	wl	3	34	2
TF	wl	3	33	2
TF	wl	3	31	2
TF	wl	3	27	2
TF	nor	4	27	2
TF	nor	4	26	2
TF	nor	4	21	2
TF	nor	4	27	2
TF	nor	4	28	2
TF	wl	4	28	2
TF	wl	4	26	2
TF	wl	4	42	2
TF	wl	4	44	2
TF	wl	4	32	2
TF	wl	4	31	2
RB	nor	1	15	2
RB	nor	1	10	2
RB	nor	1	9	2
RB	nor	1	11	2
RB	wl	1	16	2
RB	wl	1	23	2
RB	wl	1	20	2
RB	wl	1	12	2
RB	wl	1	11	2
RB	nor	1	16	2
RB	nor	2	24	2
RB	nor	2	22	2
RB	nor	2	20	2
RB	nor	2	20	2
RB	wl	2	33	2
RB	wl	2	34	2
RB	wl	2	22	2
RB	wl	2	26	2
RB	wl	2	29	2
RB	nor	3	31	2
RB	nor	3	25	2
RB	nor	3	22	2
RB	nor	3	33	2
RB	nor	3	31	2
RB	wl	3	40	2
RB	wl	3	23	2
RB	wl	3	23	2
RB	wl	3	41	2
RB	nor	4	33	2
RB	nor	4	26	2
RB	nor	4	21	2
RB	wl	4	40	2
RB	wl	4	44	2
RB	wl	4	35	2
RB	wl	4	36	2
RB	wl	4	33	2
RB	wl	4	37	2
RB	wl	4	39	2
RB	wl	4	33	2
