# Supplementary material for: Comparison of growth and physiological characteristics between roughstalk bluegrass and tall fescue in response to simulated waterlogging
Source: PLoS One. 2017 Jul 27;12(7):e0182035. doi: 10.1371/journal.pone.0182035 (PMC5531569; doi:10.1371/journal.pone.0182035)
Supplement: S3 Table — (XLSX) [file pone.0182035.s009.xlsx]

## Sheet: WSC (Table 4)
pop	parts	treat	date	WSC	mg g-1 DW
TF	leaf	nor	week1	117.63
TF	leaf	nor	week1	125.36
TF	leaf	nor	week1	133.54
TF	leaf	nor	week1	122.11
TF	leaf	nor	week1	87.87
TF	leaf	nor	week1	104.33
TF	leaf	nor	week1	120.33
TF	leaf	nor	week1	99.76
TF	leaf	nor	week1	121.13
TF	leaf	wl	week1	121.36
TF	leaf	wl	week1	114.97
TF	leaf	wl	week1	133.65
TF	leaf	wl	week1	109.61
TF	leaf	wl	week1	129.8
TF	leaf	wl	week1	103.79
TF	leaf	wl	week1	102.74
TF	leaf	wl	week1	115.63
TF	root	nor	week1	98.63
TF	root	nor	week1	101.22
TF	root	nor	week1	114.31
TF	root	nor	week1	89.77
TF	root	nor	week1	135.66
TF	root	nor	week1	104.02
TF	root	nor	week1	89.97
TF	root	nor	week1	99.24
TF	root	nor	week1	110.33
TF	root	nor	week1	121.13
TF	root	nor	week1	96.75
TF	root	nor	week1	108.96
TF	root	wl	week1	104.31
TF	root	wl	week1	78.62
TF	root	wl	week1	76.06
TF	root	wl	week1	102.03
TF	root	wl	week1	101.54
TF	root	wl	week1	101
TF	root	wl	week1	89.67
TF	root	wl	week1	82.81
TF	root	wl	week1	87.63
TF	root	wl	week1	79.44
TF	root	wl	week1	89.51
TF	root	wl	week1	134.33
RB	leaf	nor	week1	156.33
RB	leaf	nor	week1	121.14
RB	leaf	nor	week1	113.21
RB	leaf	nor	week1	149.65
RB	leaf	nor	week1	114.37
RB	leaf	nor	week1	150.44
RB	leaf	nor	week1	174.33
RB	leaf	nor	week1	167.62
RB	leaf	nor	week1	149.76
RB	leaf	wl	week1	143.36
RB	leaf	wl	week1	159.84
RB	leaf	wl	week1	104.29
RB	leaf	wl	week1	89.36
RB	leaf	wl	week1	162.38
RB	leaf	wl	week1	137.79
RB	leaf	wl	week1	134.46
RB	leaf	wl	week1	159
RB	leaf	wl	week1	141.82
RB	leaf	wl	week1	143.87
RB	root	nor	week1	97.89
RB	root	nor	week1	90.21
RB	root	nor	week1	89.77
RB	root	nor	week1	103.45
RB	root	nor	week1	101.25
RB	root	nor	week1	89.37
RB	root	nor	week1	104.46
RB	root	nor	week1	94.25
RB	root	wl	week1	94.63
RB	root	wl	week1	99.57
RB	root	wl	week1	87.24
RB	root	wl	week1	82.14
RB	root	wl	week1	69.96	*
RB	root	wl	week1	89.07
RB	root	wl	week1	88.22
RB	root	wl	week1	100.01
RB	root	wl	week1	84.33
RB	root	wl	week1	85.14
RB	root	wl	week1	88.22
RB	root	wl	week1	66.23
RB	root	wl	week1	87.21
TF	leaf	nor	week2	121.01
TF	leaf	nor	week2	108.56
TF	leaf	nor	week2	117.32
TF	leaf	nor	week2	122.34
TF	leaf	nor	week2	132.11
TF	leaf	nor	week2	117.44
TF	leaf	nor	week2	119.56
TF	leaf	nor	week2	123.33
TF	leaf	wl	week2	116.3
TF	leaf	wl	week2	132.01
TF	leaf	wl	week2	120.13
TF	leaf	wl	week2	117.44
TF	leaf	wl	week2	141.32
TF	leaf	wl	week2	121.07
TF	leaf	wl	week2	103.45
TF	leaf	wl	week2	125.13
RB	leaf	nor	week2	141.25	*
RB	leaf	nor	week2	124.6
RB	leaf	nor	week2	138.97
RB	leaf	nor	week2	139.62
RB	leaf	nor	week2	128.59
RB	leaf	nor	week2	140.99
RB	leaf	nor	week2	139.72
RB	leaf	nor	week2	137.85
RB	leaf	wl	week2	139.27
RB	leaf	wl	week2	131.33
RB	leaf	wl	week2	147.34
RB	leaf	wl	week2	121.37
RB	leaf	wl	week2	113.09
RB	leaf	wl	week2	142.34
RB	leaf	wl	week2	130
RB	leaf	wl	week2	128.37
TF	root	nor	week2	93.65
TF	root	nor	week2	112.3
TF	root	nor	week2	98.75
TF	root	nor	week2	102
TF	root	nor	week2	89.71
TF	root	nor	week2	106.33
TF	root	nor	week2	116.32
TF	root	nor	week2	90.72
TF	root	wl	week2	94.73
TF	root	wl	week2	90.21
TF	root	wl	week2	88.33
TF	root	wl	week2	87.59
TF	root	wl	week2	94.55
TF	root	wl	week2	95.41
TF	root	wl	week2	92.63
TF	root	wl	week2	91.39
RB	root	nor	week2	102.25
RB	root	nor	week2	100.01
RB	root	nor	week2	94.48
RB	root	nor	week2	87.1
RB	root	nor	week2	107.22
RB	root	nor	week2	101.13
RB	root	nor	week2	90.41
RB	root	nor	week2	104.21
RB	root	wl	week2	97.63
RB	root	wl	week2	80.22
RB	root	wl	week2	89.31
RB	root	wl	week2	93.23
RB	root	wl	week2	100.3
RB	root	wl	week2	82.31
RB	root	wl	week2	87.84
RB	root	wl	week2	87.65
TF	leaf	nor	week3	143.21
TF	leaf	nor	week3	147.89
TF	leaf	nor	week3	131.95
TF	leaf	nor	week3	163.46
TF	leaf	nor	week3	151.47
TF	leaf	nor	week3	164.23	*
TF	leaf	nor	week3	121.36
TF	leaf	nor	week3	139.45
TF	leaf	nor	week3	149.4
TF	leaf	nor	week3	161.69
TF	leaf	wl	week3	154.33
TF	leaf	wl	week3	142.39
TF	leaf	wl	week3	147.72
TF	leaf	wl	week3	166.67
TF	leaf	wl	week3	136.35
TF	leaf	wl	week3	147.21
TF	leaf	wl	week3	178.93
TF	leaf	wl	week3	133.61
TF	leaf	wl	week3	129.8
TF	leaf	wl	week3	135.31
RB	leaf	nor	week3	178.96	*
RB	leaf	nor	week3	168.94
RB	leaf	nor	week3	147.63
RB	leaf	nor	week3	149.01
RB	leaf	nor	week3	142.19
RB	leaf	nor	week3	179.79
RB	leaf	nor	week3	166.4
RB	leaf	nor	week3	121.37
RB	leaf	nor	week3	166.23
RB	leaf	nor	week3	165.38
RB	leaf	nor	week3	170.11
RB	leaf	wl	week3	176.35
RB	leaf	wl	week3	158.11
RB	leaf	wl	week3	163.31
RB	leaf	wl	week3	159.63
RB	leaf	wl	week3	174.33
RB	leaf	wl	week3	162.28
RB	leaf	wl	week3	155.63
RB	leaf	wl	week3	161.34
RB	leaf	wl	week3	157.66
RB	leaf	wl	week3	167.81
RB	leaf	wl	week3	160.36
RB	leaf	wl	week3	172.86
RB	leaf	wl	week3	166.53
TF	root	nor	week3	124.36
TF	root	nor	week3	114.27
TF	root	nor	week3	103.42
TF	root	nor	week3	111.24
TF	root	nor	week3	89.92
TF	root	nor	week3	95.64
TF	root	nor	week3	108.3
TF	root	nor	week3	114.39
TF	root	wl	week3	87.36
TF	root	wl	week3	89.63
TF	root	wl	week3	102.53
TF	root	wl	week3	114.33
TF	root	wl	week3	101.41
TF	root	wl	week3	100.11
TF	root	wl	week3	88.62
TF	root	wl	week3	95.35
TF	root	wl	week3	99.81
RB	root	nor	week3	111.23
RB	root	nor	week3	127.87
RB	root	nor	week3	109.63
RB	root	nor	week3	100.71
RB	root	nor	week3	96.32
RB	root	nor	week3	97.92
RB	root	nor	week3	109.34
RB	root	nor	week3	110.23
RB	root	nor	week3	114.63
RB	root	wl	week3	92.75
RB	root	wl	week3	91.13
RB	root	wl	week3	101.72
RB	root	wl	week3	142.36
RB	root	wl	week3	89.16
RB	root	wl	week3	93.12
RB	root	wl	week3	95.85
RB	root	wl	week3	88.73
TF	leaf	nor	week4	142.37
TF	leaf	nor	week4	114.75
TF	leaf	nor	week4	127.81
TF	leaf	nor	week4	156.97
TF	leaf	nor	week4	142.33
TF	leaf	nor	week4	167.69
TF	leaf	nor	week4	150.39
TF	leaf	nor	week4	140.21
TF	leaf	nor	week4	113.73
TF	leaf	nor	week4	141.11
TF	leaf	wl	week4	157.83
TF	leaf	wl	week4	114.11
TF	leaf	wl	week4	147.74
TF	leaf	wl	week4	154.69
TF	leaf	wl	week4	198.26
TF	leaf	wl	week4	188.76
TF	leaf	wl	week4	149.63
TF	leaf	wl	week4	145.56
TF	leaf	wl	week4	157.51
TF	leaf	wl	week4	149.36
TF	leaf	wl	week4	144.22
TF	leaf	wl	week4	121.32
RB	leaf	nor	week4	144.63
RB	leaf	nor	week4	145.98
RB	leaf	nor	week4	173.66
RB	leaf	nor	week4	154.61
RB	leaf	nor	week4	166.26
RB	leaf	nor	week4	174.71
RB	leaf	nor	week4	178.61
RB	leaf	nor	week4	165.34
RB	leaf	wl	week4	178.9
RB	leaf	wl	week4	162.51
RB	leaf	wl	week4	144.43
RB	leaf	wl	week4	142.71
RB	leaf	wl	week4	166.51
RB	leaf	wl	week4	160.83
RB	leaf	wl	week4	172.52	*
RB	leaf	wl	week4	150.33
TF	root	nor	week4	115.21
TF	root	nor	week4	178.64	*
TF	root	nor	week4	144.13
TF	root	nor	week4	101.13
TF	root	nor	week4	89.51
TF	root	nor	week4	91.14
TF	root	nor	week4	102.33
TF	root	nor	week4	100.01
TF	root	nor	week4	110.31
TF	root	wl	week4	89.75
TF	root	wl	week4	100.23
TF	root	wl	week4	121.23
TF	root	wl	week4	117.47
TF	root	wl	week4	92.9
TF	root	wl	week4	98.75
TF	root	wl	week4	102.18
TF	root	wl	week4	103.35
RB	root	nor	week4	117.09
RB	root	nor	week4	115.69
RB	root	nor	week4	95.14
RB	root	nor	week4	90.21
RB	root	nor	week4	96.02
RB	root	nor	week4	99.15
RB	root	nor	week4	108.2
RB	root	nor	week4	94.19
RB	root	wl	week4	104.36
RB	root	wl	week4	112.19
RB	root	wl	week4	90.03
RB	root	wl	week4	91.83
RB	root	wl	week4	104.72
RB	root	wl	week4	106.12
RB	root	wl	week4	99.31
